# Supplementary material for: Resonance Frequency of Optical Microbubble Resonators: Direct Measurements and Mitigation of Fluctuations
Source: Sensors (Basel). 2016 Aug 31;16(9):1405. doi: 10.3390/s16091405 (PMC5038683; doi:10.3390/s16091405)
Supplement: Supplementary file 1 [file sensors-16-01405-s001.zip]

Archive with 3 entries (2 files):
- videos/
- videos/V1.mp4
- videos/V2.mp4
